# Supplementary material for: IntAct: A nondisruptive internal tagging strategy to study the organization and function of actin isoforms
Source: PLoS Biol. 2024 Mar 11;22(3):e3002551. doi: 10.1371/journal.pbio.3002551 (PMC10957077; doi:10.1371/journal.pbio.3002551)
Supplement: S1 Data — The data are organized into separate sheets corresponding to the following figure panels: 1C, 1G, 2B, 2D, 2F, 2H, 4C, 4D, 4F, 5B, 5C, S3B, S5C, S5E, S7B, S8B, S10B, S12A, S12B, and S21B. (XLSX) [file pbio.3002551.s032.xlsx]

## Sheet: Fig 1C
Raw data	N=1
Pearson coefficient																	Mean	Standard error of mean (SEM)
Epitope tag	178-179	179-180	229-230	230-231	231-232	232-233	251-252	252-253	253-254	320-321	331-332	C-term	N-term			178-179	-0.0834991	0.120248
	0.51	0.09	0.74	0.53	0.8	0.53	0.69	0.5	0.4	0.62	0.52	0.47	0.84			179-180	0.320612	0.169417
	0.53	0.62	0.58	0.69	0.71	0.58	0.64	0.53	0.39	0.54	0.24	0.44	0.84			229-230	0.831092	0.140217
	0.38	0.51	0.78	0.71	0.25	0.71	0.51	0.29	0.39	0.41	0.26	0.11	0.58			230-231	0.768919	0.151179
	0.34	0.52	0.42	0.87	0.45	0.43	0.45	0.1	0.29	0.45	0.4	0.63	0.5			231-232	0.614651	0.174178
	0.15	0.64	0.75	0.63	0.51	0.49	0.17	0.17	0.35	0.21	0.17	0.4	0.65			232-233	0.472538	0.123168
												0.41	0.682			251-252	0.326892	0.15171
																252-253	-0.012534	0.179459
Normalized pearson coefficient																253-254	-0.0240606	0.0650032
	178-179	179-180	229-230	230-231	231-232	232-233	251-252	252-253	253-254	320-321	331-332	C-term	N-term			320-321	0.132013	0.115462
	0.367647	-1.17647	1.21324	0.441176	1.43382	0.441176	1.02941	0.330882	-0.0367647	0.772059	0.404412	0.220588	1.58088			331-332	-0.0249895	0.159998
	0.441176	0.772059	0.625	1.02941	1.10294	0.625	0.845588	0.441176	-0.0735294	0.477941	-0.625	0.110294	1.58088			C-term	2.70617e-17	0.1547
	-0.110294	0.367647	1.36029	1.10294	-0.588235	1.10294	0.367647	-0.441176	-0.0735294	0	-0.551471	-1.10294	0.625			N-term	1	0.11562
	-0.257353	0.404412	0.0367647	1.69118	0.147059	0.0735294	0.147059	-1.13971	-0.441176	0.147059	-0.0367647	0.808824	0.330882
	-0.955882	0.845588	1.25	0.808824	0.367647	0.294118	-0.882353	-0.882353	-0.220588	-0.735294	-0.882353	-0.0367647	0.882353
Raw Data	N= 2
Pearson coefficient
Epitope tag	178-179	179-180	229-230	230-231	231-232	232-233	251-252	252-253	253-254	320-321	331-332	C-term	N-term
	0.29	0.64	0.89	0.58	0.89	0.61	0.57	0.4	0.29	0.35	0.39	0.24	0.9
	0.41	0.42	0.81	0.28	0.74	0.86	0.43	0.52	0.33	0.37	0.72	0.33	0.74
	0.25	0.44	0.8	0.76	0.61	0.63	0.45	0.36	0.34	0.27	0.19	0	0.84
	0.11	0.46	0.31	0.89	0.47	0.36	0.49	0.38	0.5	0.41	0.55	0.53	0.82
	0.16	0.56	0.74	0.36	0.76	0.17	0.45	0.62	0.28	0.37	0.36	0.3	0.91
												0.28	0.842
Normalized pearson coefficient
	178-179	179-180	229-230	230-231	231-232	232-233	251-252	252-253	253-254	320-321	331-332	C-term	N-term
	0.0177936	0.640569	1.08541	0.533808	1.08541	0.587189	0.516014	0.213523	0.0177936	0.124555	0.19573	-0.0711744	1.1032
	0.231317	0.24911	0.94306	0	0.818505	1.03203	0.266904	0.427046	0.088968	0.160142	0.782918	0.088968	0.818505
	-0.0533808	0.284698	0.925267	0.854093	0.587189	0.622776	0.302491	0.142349	0.106762	-0.0177936	-0.160142	-0.498221	0.996441
	-0.302491	0.320285	0.0533808	1.08541	0.338078	0.142349	0.373665	0.177936	0.391459	0.231317	0.480427	0.44484	0.960854
	-0.213523	0.498221	0.818505	0.142349	0.854093	-0.19573	0.302491	0.604982	0	0.160142	0.142349	0.0355872	1.121

## Sheet: Fig 1G
Raw data	N=1				Raw data	N=2
Pearson coefficient					Pearson coefficient							Mean	Standard error of mean (SEM)
											229-230	0.658085	0.0197417
	Stress fibers					Stress fibers					230-231	0.348085	0.0421036
Epitope tag	229-230	230-231	231-232		Epitope tag	229-230	230-231	231-232			231-232	0.386591	0.0351134
	0.4	-0.21	0.01			0.72	0.55	0.56
	0.41	-0.18	0.25			0.77	0.56	0.66
	0.32	0.03	-0.06			0.76	0.67	0.41
	0.36	-0.09	0.32			0.83	0.33	0.41
	0.44	0.5	-0.15			0.72	0.56	0.45
	0.6	0.29	0.24			0.71	0.37	0.58
	0.61	0.1	0.26			0.66	0.38	0.16
	0.6	-0.03	0.85			0.75	0.29	0.18
	0.58	-0.22	0.39			0.74	0.36	0.36
	0.55	-0.16	0.58			0.71	0.56	0.39
	0.73	-0.22	0.64			0.61	0.34	0.36
	0.48	-0.23	0.41			0.54	0.58	0.73
	0.55	0.12	0.51			0.7	0.49	0.33
	0.76	0.51	0.5			0.54	0.24	0.55
	0.49	0.35	0.45			0.8	0.56	0.71
	0.7	0.66	0.14			0.76	0.67	0.34
	0.81	0.34	0.2			0.79	0.59	0.51
	0.7	0.39	0.41			0.78	0.75	0.53
	0.78	0.45	0.25			0.77	0.87	0.36
	0.7	0.6	0.61			0.81	0.64	0.32
	0.79	0.55	0.51			0.78	0.31	0.67
	0.53	0.56	0.47			0.74	0.16
			-0.35			0.72	0.34
						0.83	0.44
						0.5	0.64
Raw data	N=1				Raw data	N=2
Pearson coefficient					Pearson coefficient							Mean	Standard error of mean (SEM)
											229-230	0.814909	0.0215527
	Lamellipodia					Lamellipodia					230-231	0.748367	0.0223865
Epitope tag	229-230	230-231	231-232		Epitope tag	229-230	230-231	231-232			231-232	0.774	0.0170223
	0.65	0.61	0.93			0.93	0.64	0.91
	0.64	0.81	0.85			0.94	0.76	0.87
	0.66	0.91	0.96			0.91	0.9	0.75
	0.65	0.88	0.96			0.9	0.72	0.95
	0.71	0.86	0.88			0.93	0.63	0.64
	0.8	0.87	0.75			0.96	0.87	0.64
	0.55	0.58	0.75			0.92	0.8	0.88
	0.93	0.82	0.82			0.82	0.55	0.75
	0.96	0.92	0.73			0.88	0.81	0.8
	0.58	0.7	0.87			0.94	0.65	0.66
	0.81	0.93	0.96			0.93	0.78	0.62
	0.95	0.78	0.93			0.9	0.75	0.55
	0.82	0.88	0.64			0.88	0.61	0.8
	0.94	0.51	0.77			0.95	0.75	0.59
	0.5	0.85	0.84			0.92	0.61	0.63
	0.88	0.91	0.65			0.93	0.73	0.86
	0.53	0.81	0.9			0.95	0.84	0.56
	0.75	0.83	0.76			0.71	0.73	0.86
	0.52	0.89	0.86			0.84	0.8	0.88
	0.59	0.91	0.85			0.85	0.93	0.7
	0.13	0.53	0.68			0.9	0.87	0.53
	0.84	0.82	0.8			0.91	0.51	0.63
	0.78	0.11	0.71			0.9	0.5	0.6
	0.87	0.91	0.76			0.89	0.65	0.87
	0.86		0.86			0.92	0.65	0.7
	0.94
	0.91
	0.88
	0.91
	0.77
Raw data	N=1				Raw data	N=2
Pearson coefficient					Pearson coefficient							Mean	Standard error of mean (SEM)
											229-230	0.831818	0.0186239
	Filopodia					Filopodia					230-231	0.797	0.0225872
Epitope tag	229-230	230-231	231-232		Epitope tag	229-230	230-231	231-232			231-232	0.7636	0.0247689
	0.4	0.71	0.82			0.96	0.49	0.84
	0.45	0.51	0.74			0.97	0.56	0.74
	0.52	0.83	0.53			0.91	0.75	0.9
	0.62	0.85	0.63			0.89	0.51	0.97
	0.48	0.54	0.96			0.92	0.6	0.94
	0.74	0.88	0.93			0.94	0.86	0.94
	0.74	0.68	0.95			0.86	0.93	0.92
	0.86	0.95	0.79			0.92	0.91	0.85
	0.92	0.87	0.88			0.71	0.95	0.9
	0.87	0.8	0.91			0.96	0.44	0.69
	0.87	0.9	0.75			0.95	0.79	0.6
	0.9	0.54	0.89			0.92	0.81	0.63
	0.86	0.57	0.54			0.85	0.9	0.58
	0.83	0.95	0.79			0.95	0.96	0.23
	0.92	0.91	0.83			0.91	0.84	0.62
	0.89	0.97	0.84			0.95	0.95	0.74
	0.87	0.87	0.7			0.98	0.91	0.45
	0.73	0.91	0.57			0.89	0.81	0.94
	0.71	0.94	0.91			0.94	0.92	0.94
	0.92	0.78	0.59			0.97	0.89	0.92
	0.85	0.91	0.81			0.83	0.9	0.88
	0.82	0.89	0.89			0.9	0.83	0.88
	0.83	0.88	0.81			0.9	0.8	0.82
	0.92	0.95	0.32			0.87	0.67	0.73
	0.74	0.91	0.38			0.6	0.37	0.77
	0.7
	0.87
	0.65
	0.98
	0.84

## Sheet: Fig 2B
	Raw data
		Heterozygous beta-FLAG #1			Heterozygous beta-FLAG #2			Heterozygous beta-FLAG #3
		upper band (flag)	lower band (wt)		upper band (flag)	lower band (wt)		upper band (flag)	lower band (wt)
		area	area		area	area		area	area
	Beta	5169.31	4525.82		5732.89	4682.41		5635.89	4420.94
	Gamma	6948.98			7531.52			6355.15
	tot actin (lower)+ including FLAG (upper)	1258.09	3096.04		1123.38	3128.63		1243.8	3313.16
	Data in Graph
		FLAG : Upper band/Gamma	WT: lower band/ Gamma
	Heterozygous beta-FLAG #1	0.743894	0.651292
	Heterozygous beta-FLAG #2	0.761187	0.621708
	Heterozygous beta-FLAG #3	0.886822	0.695647
	Normalized for WT	FLAG	WT
	Heterozygous beta-FLAG #1	1.14218	1
	Heterozygous beta-FLAG #2	1.22435	1
	Heterozygous beta-FLAG #3	1.27482	1
	Mean	1.21378	1
	Standard error of mean (SEM)	0.0315588	0

## Sheet: Fig 2D
Raw data							Data in Graph
	N=1	Beta		Loading Ctrl			Normalized for parentals
		parentals	ALFA-β-actin	parentals	ALFA-β-actin			parentals	ALFA-β-actin
		Area	Area	Area	Area		N=1	1	0.82462
		12617.3	12701.7	16593.7	20257.4		N=2	1	0.660828
	relative density	1	1.00669	1	1.22079		N=3	1	0.693617
	adj relative density	1	0.82462
							Mean	1	0.726355
	N=2	Beta		Loading Ctrl			Standard error of mean (SEM)	0	0.0408543
		parentals	ALFA-β-actin	parentals	ALFA-β-actin
		Area	Area	Area	Area
		11696	9922.66	12324.1	15821.9
	relative density	1	0.848384	1	1.28382
	adj relative density	1	0.660828
	N=3
		Beta		Loading Ctrl
		parental	ALFA-β-actin	parental	ALFA-β-actin
		Area	Area	Area	Area
		14397.9	12468	14639.1	18276.6
	relative density	1	0.865964	1	1.24848
	adj relative density	1	0.693617

## Sheet: Fig 2F
Raw data
	Pearson coeffiecient
	AU1	AU5-t	Flag	ALFA				Mean	Min	Max
N= 1	0.87	0.82	0.62	0.82			AU1	0.77	0.46	0.9
	0.7	0.84	0.42	0.85			AU5-t	0.79	0.4	0.93
	0.6	0.86	0.53	0.91			Flag	0.586667	0.36	0.79
	0.46	0.87	0.61	0.94			ALFA	0.884	0.79	0.94
	0.6	0.7	0.54	0.94
	0.77	0.84	0.77	0.92
	0.9	0.74	0.56	0.88
	0.86	0.4	0.7	0.94
	0.9	0.83	0.79	0.88
	0.89	0.89	0.46	0.87
N= 2	0.86	0.8	0.63	0.9
	0.82	0.93	0.39	0.9
	0.82	0.87	0.69	0.86
	0.75	0.55	0.36	0.86
	0.75	0.91	0.73	0.79

## Sheet: Fig 2H
Raw data								F/G ratio
	WT β-actin		FLAG β-actin					N= 1	N= 2	N= 3		Mean	Stadard error of Mean (SEM)
N=1	G-actin	F-actin	G-actin	F-actin			WT β-Actin	0.419462	0.2517	0.218629		0.296597	0.0507616
	Area	Area	Area	Area			FLAG β-Actin	0.271794	0.26549	0.237533		0.258272	0.00859629
	3283.16	1377.16	4287.11	1165.21
	WT β-actin		FLAG β-actin
N=2	G-actin	F-actin	G-actin	F-actin
	Area	Area	Area	Area
	2687.75	676.506	3418.04	907.456
	WT β-actin		FLAG β-actin
N=3	G-actin	F-actin	G-actin	F-actin
	Area	Area	Area	Area
	3464.58	757.456	4775.06	1134.23

## Sheet: Fig 4C
Raw data
	HT1080 parentals								ALFA β-actin LA-GFP								ALFA β-actin Nb-GFP								HT1080 parentals LifeAct-GFP	ALFA β-actin LifeAct-GFP	ALFA β-actin Nb-GFP
	width = distance in pixels	Height = Frame	Height x 5 = time (s)	time (min) = Time (s) /60	Width x 0.0425016 = distance (um)	Treadmilling (um/min) = distance / time (min)			width = distance in pixels	Height = Frame	Height x 5 = time (s)	time (min) = Time (s) /60	Width x 0.0425016 = distance (um)	Treadmilling (um/min) = distance / time (min)			width = distance in pixels	Height = Frame	Height x 5 = time (s)	time (min) = Time (s) /60	Width x 0.0425016 = distance (um)	Treadmilling (um/min) = distance / time (min)			Mean	Mean	Mean
N= 1	32	16	80	1.33333	1.36005	1.02004		N= 1	59	32	160	2.66667	2.50759	0.940348		N=1	71	13	65	1.08333	3.01761	2.78549		N= 1	1.6807	1.76387	1.8498
	24	10	50	0.833333	1.02004	1.22405			34	22	110	1.83333	1.44505	0.788211			65	8	40	0.666667	2.7626	4.14391		N= 2	2.00408	1.29787	2.4915
	26	13	65	1.08333	1.10504	1.02004			34	20	100	1.66667	1.44505	0.867033			75	14	70	1.16667	3.18762	2.73225		N= 3	2.42358	1.62756	3.49737
	21	7	35	0.583333	0.892534	1.53006			27	23	115	1.91667	1.14754	0.598718			53	10	50	0.833333	2.25258	2.7031
	31	12	60	1	1.31755	1.31755			42	22	110	1.83333	1.78507	0.973673			53	12	60	1	2.25258	2.25258
	36	11	55	0.916667	1.53006	1.66915			32	13	65	1.08333	1.36005	1.25543			61	13	65	1.08333	2.5926	2.39317			Mean	Standard Deviation
	23	9	45	0.75	0.977537	1.30338			33	15	75	1.25	1.40255	1.12204			51	7	35	0.583333	2.16758	3.71585		HT1080 parentals LifeAct-GFP	2.05227	0.849881
	23	13	65	1.08333	0.977537	0.902342			29	14	70	1.16667	1.23255	1.05647			40	8	40	0.666667	1.70006	2.5501		ALFA β-actin LifeAct-GFP	1.5631	0.55324
	20	12	60	1	0.850032	0.850032			23	16	80	1.33333	0.977537	0.733153			37	6	30	0.5	1.57256	3.14512		ALFA β-actin Nb-GFP	2.61289	1.28425
	24	13	65	1.08333	1.02004	0.941574			20	15	75	1.25	0.850032	0.680026			53	10	50	0.833333	2.25258	2.7031
	24	10	50	0.833333	1.02004	1.22405			70	16	80	1.33333	2.97511	2.23133			36	10	50	0.833333	1.53006	1.83607			HT1080 parentals LifeAct-GFP - ALFA β-actin LifeAct-GFP	HT1080 parentals LifeAct-GFP - ALFA β-actin Nb-GFP
	29	12	60	1	1.23255	1.23255			70	14	70	1.16667	2.97511	2.5501			39	13	65	1.08333	1.65756	1.53006		P value	0.16	0.38
	31	13	65	1.08333	1.31755	1.2162			66	16	80	1.33333	2.80511	2.10383			37	12	60	1	1.57256	1.57256
	27	14	70	1.16667	1.14754	0.983608			73	16	80	1.33333	3.10262	2.32696			40	9	45	0.75	1.70006	2.26675
	21	10	50	0.833333	0.892534	1.07104			75	16	80	1.33333	3.18762	2.39072			39	13	65	1.08333	1.65756	1.53006
	21	4	20	0.333333	0.892534	2.6776			65	14	70	1.16667	2.7626	2.36795			43	11	55	0.916667	1.82757	1.99371
	27	13	65	1.08333	1.14754	1.05927			71	15	75	1.25	3.01761	2.41409			33	11	55	0.916667	1.40255	1.53006
	26	15	75	1.25	1.10504	0.884033			70	12	60	1	2.97511	2.97511			31	10	50	0.833333	1.31755	1.58106
	28	13	65	1.08333	1.19004	1.0985			83	15	75	1.25	3.52763	2.82211			38	11	55	0.916667	1.61506	1.76188
	26	10	50	0.833333	1.10504	1.32605			71	14	70	1.16667	3.01761	2.58653			38	11	55	0.916667	1.61506	1.76188
	59	28	140	2.33333	2.50759	1.07468			55	16	80	1.33333	2.33759	1.75319			50	16	80	1.33333	2.12508	1.59381
	49	17	85	1.41667	2.08258	1.47006			50	10	50	0.833333	2.12508	2.5501			42	10	50	0.833333	1.78507	2.14208
	54	19	95	1.58333	2.29509	1.44953			51	17	85	1.41667	2.16758	1.53006			33	8	40	0.666667	1.40255	2.10383
	58	23	115	1.91667	2.46509	1.28614			54	17	85	1.41667	2.29509	1.62006			42	11	55	0.916667	1.78507	1.94735
	50	13	65	1.08333	2.12508	1.96161			52	14	70	1.16667	2.21008	1.89436			35	9	45	0.75	1.48756	1.98341
	39	12	60	1	1.65756	1.65756			40	14	70	1.16667	1.70006	1.4572			39	8	40	0.666667	1.65756	2.48634
	50	19	95	1.58333	2.12508	1.34216			60	11	55	0.916667	2.5501	2.78192			25	9	45	0.75	1.06254	1.41672
	55	19	95	1.58333	2.33759	1.47637			51	15	75	1.25	2.16758	1.73407			30	10	50	0.833333	1.27505	1.53006
	58	19	95	1.58333	2.46509	1.5569			40	10	50	0.833333	1.70006	2.04008			25	7	35	0.583333	1.06254	1.8215
	43	19	95	1.58333	1.82757	1.15425			33	8	40	0.666667	1.40255	2.10383			25	10	50	0.833333	1.06254	1.27505
	28	14	70	1.16667	1.19004	1.02004			50	14	70	1.16667	2.12508	1.8215			62	13	65	1.08333	2.6351	2.4324
	15	7	35	0.583333	0.637524	1.0929			53	15	75	1.25	2.25258	1.80207			39	10	50	0.833333	1.65756	1.98907
	22	8	40	0.666667	0.935035	1.40255			60	17	85	1.41667	2.5501	1.80007			59	14	70	1.16667	2.50759	2.14937
	38	11	55	0.916667	1.61506	1.76188			48	16	80	1.33333	2.04008	1.53006			32	10	50	0.833333	1.36005	1.63206
	26	11	55	0.916667	1.10504	1.2055			44	16	80	1.33333	1.87007	1.40255			41	13	65	1.08333	1.74257	1.60852
	39	10	50	0.833333	1.65756	1.98907			52	15	75	1.25	2.21008	1.76807			42	11	55	0.916667	1.78507	1.94735
	35	12	60	1	1.48756	1.48756			32	11	55	0.916667	1.36005	1.48369			21	7	35	0.583333	0.892534	1.53006
	39	11	55	0.916667	1.65756	1.80825			37	11	55	0.916667	1.57256	1.71552			25	9	45	0.75	1.06254	1.41672
	13	4	20	0.333333	0.552521	1.65756			26	12	60	1	1.10504	1.10504			29	10	50	0.833333	1.23255	1.47906
	28	11	55	0.916667	1.19004	1.29823			34	11	55	0.916667	1.44505	1.57642			21	7	35	0.583333	0.892534	1.53006
	39	7	35	0.583333	1.65756	2.84154			42	12	60	1	1.78507	1.78507			30	16	80	1.33333	1.27505	0.956286
	33	7	35	0.583333	1.40255	2.40438			37	11	55	0.916667	1.57256	1.71552			22	16	80	1.33333	0.935035	0.701276
	38	7	35	0.583333	1.61506	2.76868			35	12	60	1	1.48756	1.48756			24	13	65	1.08333	1.02004	0.941574
	41	8	40	0.666667	1.74257	2.61385			23	9	45	0.75	0.977537	1.30338			18	12	60	1	0.765029	0.765029
	40	6	30	0.5	1.70006	3.40013			27	13	65	1.08333	1.14754	1.05927			22	11	55	0.916667	0.935035	1.02004
	39	7	35	0.583333	1.65756	2.84154			35	8	40	0.666667	1.48756	2.23133			32	13	65	1.08333	1.36005	1.25543
	40	5	25	0.416667	1.70006	4.08015			29	5	25	0.416667	1.23255	2.95811			25	9	45	0.75	1.06254	1.41672
	33	4	20	0.333333	1.40255	4.20766			16	3	15	0.25	0.680026	2.7201			17	10	50	0.833333	0.722527	0.867033
	42	7	35	0.583333	1.78507	3.06012			26	7	35	0.583333	1.10504	1.89436			15	10	50	0.833333	0.637524	0.765029
	29	7	35	0.583333	1.23255	2.11294			21	6	30	0.5	0.892534	1.78507			28	11	55	0.916667	1.19004	1.29823
N= 2	HT1080 parentals								ALFA β-actin LA-GFP								ALFA β-actin Nb-GFP
	width = distance in pixels	Height = Frame	Height x 5 = time (s)	time (min) = Time (s) /60	Width x 0.0425016 = distance (um)	Treadmilling (um/min) = distance / time (min)			width = distance in pixels	Height = Frame	Height x 5 = time (s)	time (min) = Time (s) /60	Width x 0.0425016 = distance (um)	Treadmilling (um/min) = distance / time (min)			width = distance in pixels	Height = Frame	Height x 5 = time (s)	time (min) = Time (s) /60	Width x 0.0425016 = distance (um)	Treadmilling (um/min) = distance / time (min)
	15	8	40	0.666667	0.637524	0.956286			30	9	45	0.75	1.27505	1.70006		N= 2	30	9	45	0.75	1.27505	1.70006
	15	8	40	0.666667	0.637524	0.956286			27	7	35	0.583333	1.14754	1.96722			21	7	35	0.583333	0.892534	1.53006
	12	7	35	0.583333	0.510019	0.874319			19	11	55	0.916667	0.80753	0.880942			25	9	45	0.75	1.06254	1.41672
	12	6	30	0.5	0.510019	1.02004			22	11	55	0.916667	0.935035	1.02004			21	6	30	0.5	0.892534	1.78507
	22	7	35	0.583333	0.935035	1.60292			18	10	50	0.833333	0.765029	0.918035			27	8	40	0.666667	1.14754	1.72131
	16	6	30	0.5	0.680026	1.36005			24	7	35	0.583333	1.02004	1.74864			22	7	35	0.583333	0.935035	1.60292
	12	6	30	0.5	0.510019	1.02004			28	9	45	0.75	1.19004	1.58673			19	7	35	0.583333	0.80753	1.38434
	20	8	40	0.666667	0.850032	1.27505			23	8	40	0.666667	0.977537	1.46631			18	8	40	0.666667	0.765029	1.14754
	12	5	25	0.416667	0.510019	1.22405			20	13	65	1.08333	0.850032	0.784645			27	10	50	0.833333	1.14754	1.37705
	24	9	45	0.75	1.02004	1.36005			20	13	65	1.08333	0.850032	0.784645			26	10	50	0.833333	1.10504	1.32605
	37	9	45	0.75	1.57256	2.09675			29	8	40	0.666667	1.23255	1.84882			38	10	50	0.833333	1.61506	1.93807
	24	5	25	0.416667	1.02004	2.44809			28	11	55	0.916667	1.19004	1.29823			47	9	45	0.75	1.99758	2.66343
	25	6	30	0.5	1.06254	2.12508			32	15	75	1.25	1.36005	1.08804			38	6	30	0.5	1.61506	3.23012
	26	7	35	0.583333	1.10504	1.89436			19	10	50	0.833333	0.80753	0.969036			36	6	30	0.5	1.53006	3.06012
	33	5	25	0.416667	1.40255	3.36613			31	12	60	1	1.31755	1.31755			32	4	20	0.333333	1.36005	4.08015
	30	6	30	0.5	1.27505	2.5501			26	12	60	1	1.10504	1.10504			25	6	30	0.5	1.06254	2.12508
	30	4	20	0.333333	1.27505	3.82514			22	10	50	0.833333	0.935035	1.12204			31	8	40	0.666667	1.31755	1.97632
	33	9	45	0.75	1.40255	1.87007			20	9	45	0.75	0.850032	1.13338			28	7	35	0.583333	1.19004	2.04008
	25	5	25	0.416667	1.06254	2.5501			16	7	35	0.583333	0.680026	1.16576			31	6	30	0.5	1.31755	2.6351
	28	6	30	0.5	1.19004	2.38009			22	8	40	0.666667	0.935035	1.40255			34	7	35	0.583333	1.44505	2.47724
	48	12	60	1	2.04008	2.04008			29	11	55	0.916667	1.23255	1.3446			27	6	30	0.5	1.14754	2.29509
	29	11	55	0.916667	1.23255	1.3446			23	9	45	0.75	0.977537	1.30338			33	11	55	0.916667	1.40255	1.53006
	29	10	50	0.833333	1.23255	1.47906			26	13	65	1.08333	1.10504	1.02004			36	7	35	0.583333	1.53006	2.62296
	22	7	35	0.583333	0.935035	1.60292			25	13	65	1.08333	1.06254	0.980806			28	11	55	0.916667	1.19004	1.29823
	32	9	45	0.75	1.36005	1.8134			20	11	55	0.916667	0.850032	0.927308			33	7	35	0.583333	1.40255	2.40438
	25	9	45	0.75	1.06254	1.41672			22	11	55	0.916667	0.935035	1.02004			39	10	50	0.833333	1.65756	1.98907
	28	11	55	0.916667	1.19004	1.29823			20	6	30	0.5	0.850032	1.70006			23	6	30	0.5	0.977537	1.95507
	24	9	45	0.75	1.02004	1.36005			24	11	55	0.916667	1.02004	1.11277			19	8	40	0.666667	0.80753	1.2113
	29	9	45	0.75	1.23255	1.6434			23	11	55	0.916667	0.977537	1.0664			19	9	45	0.75	0.80753	1.07671
	25	8	40	0.666667	1.06254	1.59381			18	9	45	0.75	0.765029	1.02004			16	6	30	0.5	0.680026	1.36005
	28	9	45	0.75	1.19004	1.58673			22	11	55	0.916667	0.935035	1.02004			13	5	25	0.416667	0.552521	1.32605
	29	8	40	0.666667	1.23255	1.84882			19	8	40	0.666667	0.80753	1.2113			16	4	20	0.333333	0.680026	2.04008
	31	8	40	0.666667	1.31755	1.97632			15	8	40	0.666667	0.637524	0.956286			19	5	25	0.416667	0.80753	1.93807
	27	8	40	0.666667	1.14754	1.72131			19	10	50	0.833333	0.80753	0.969036			17	8	40	0.666667	0.722527	1.08379
	25	6	30	0.5	1.06254	2.12508			24	10	50	0.833333	1.02004	1.22405			17	8	40	0.666667	0.722527	1.08379
	27	7	35	0.583333	1.14754	1.96722			19	10	50	0.833333	0.80753	0.969036			16	8	40	0.666667	0.680026	1.02004
	25	6	30	0.5	1.06254	2.12508			20	6	30	0.5	0.850032	1.70006			25	7	35	0.583333	1.06254	1.8215
	28	8	40	0.666667	1.19004	1.78507			27	10	50	0.833333	1.14754	1.37705			22	6	30	0.5	0.935035	1.87007
	25	7	35	0.583333	1.06254	1.8215			22	9	45	0.75	0.935035	1.24671			12	5	25	0.416667	0.510019	1.22405
	25	7	35	0.583333	1.06254	1.8215			18	8	40	0.666667	0.765029	1.14754			19	7	35	0.583333	0.80753	1.38434
	63	11	55	0.916667	2.6776	2.92102			34	8	40	0.666667	1.44505	2.16758			44	5	25	0.416667	1.87007	4.48817
	58	10	50	0.833333	2.46509	2.95811			25	12	60	1	1.06254	1.06254			31	2	10	0.166667	1.31755	7.9053
	49	9	45	0.75	2.08258	2.77677			26	14	70	1.16667	1.10504	0.947179			31	4	20	0.333333	1.31755	3.95265
	42	7	35	0.583333	1.78507	3.06012			32	9	45	0.75	1.36005	1.8134			44	5	25	0.416667	1.87007	4.48817
	30	5	25	0.416667	1.27505	3.06012			27	8	40	0.666667	1.14754	1.72131			26	2	10	0.166667	1.10504	6.63025
	52	10	50	0.833333	2.21008	2.6521			24	5	25	0.416667	1.02004	2.44809			27	3	15	0.25	1.14754	4.59017
	47	8	40	0.666667	1.99758	2.99636			27	8	40	0.666667	1.14754	1.72131			30	3	15	0.25	1.27505	5.10019
	34	5	25	0.416667	1.44505	3.46813			26	7	35	0.583333	1.10504	1.89436			44	5	25	0.416667	1.87007	4.48817
	25	6	30	0.5	1.06254	2.12508			21	9	45	0.75	0.892534	1.19004			37	4	20	0.333333	1.57256	4.71768
	42	7	35	0.583333	1.78507	3.06012			23	9	45	0.75	0.977537	1.30338			35	4	20	0.333333	1.48756	4.46267
N= 3	HT1080 parentals								ALFA β-actin LA-GFP								ALFA β-actin Nb-GFP
	width = distance in pixels	Height = Frame	Height x 5 = time (s)	time (min) = Time (s) /60	Width x 0.0425016 = distance (um)	Treadmilling (um/min) = distance / time (min)			width = distance in pixels	Height = Frame	Height x 5 = time (s)	time (min) = Time (s) /60	Width x 0.0425016 = distance (um)	Treadmilling (um/min) = distance / time (min)			width = distance in pixels	Height = Frame	Height x 5 = time (s)	time (min) = Time (s) /60	Width x 0.0425016 = distance (um)	Treadmilling (um/min) = distance / time (min)
	34	6	30	0.5	1.44505	2.89011		N= 3	19	12	60	1	0.80753	0.80753		N= 3	52	5	25	0.416667	2.21008	5.3042
	23	9	45	0.75	0.977537	1.30338			22	14	70	1.16667	0.935035	0.801459			38	6	30	0.5	1.61506	3.23012
	27	14	70	1.16667	1.14754	0.983608			22	10	50	0.833333	0.935035	1.12204			42	5	25	0.416667	1.78507	4.28416
	36	9	45	0.75	1.53006	2.04008			19	10	50	0.833333	0.80753	0.969036			24	4	20	0.333333	1.02004	3.06012
	38	7	35	0.583333	1.61506	2.76868			18	9	45	0.75	0.765029	1.02004			24	4	20	0.333333	1.02004	3.06012
	23	4	20	0.333333	0.977537	2.93261			19	10	50	0.833333	0.80753	0.969036			25	5	25	0.416667	1.06254	2.5501
	21	9	45	0.75	0.892534	1.19004			18	10	50	0.833333	0.765029	0.918035			33	4	20	0.333333	1.40255	4.20766
	20	8	40	0.666667	0.850032	1.27505			28	13	65	1.08333	1.19004	1.0985			28	3	15	0.25	1.19004	4.76018
	33	6	30	0.5	1.40255	2.80511			24	13	65	1.08333	1.02004	0.941574			22	4	20	0.333333	0.935035	2.80511
	25	6	30	0.5	1.06254	2.12508			25	13	65	1.08333	1.06254	0.980806			22	5	25	0.416667	0.935035	2.24408
	47	11	55	0.916667	1.99758	2.17917			32	9	45	0.75	1.36005	1.8134			41	4	20	0.333333	1.74257	5.2277
	38	6	30	0.5	1.61506	3.23012			38	8	40	0.666667	1.61506	2.42259			35	6	30	0.5	1.48756	2.97511
	37	6	30	0.5	1.57256	3.14512			32	9	45	0.75	1.36005	1.8134			21	5	25	0.416667	0.892534	2.14208
	29	7	35	0.583333	1.23255	2.11294			27	7	35	0.583333	1.14754	1.96722			44	6	30	0.5	1.87007	3.74014
	24	4	20	0.333333	1.02004	3.06012			26	8	40	0.666667	1.10504	1.65756			44	6	30	0.5	1.87007	3.74014
	40	6	30	0.5	1.70006	3.40013			29	8	40	0.666667	1.23255	1.84882			38	6	30	0.5	1.61506	3.23012
	45	5	25	0.416667	1.91257	4.59017			26	5	25	0.416667	1.10504	2.6521			25	5	25	0.416667	1.06254	2.5501
	45	6	30	0.5	1.91257	3.82514			26	7	35	0.583333	1.10504	1.89436			30	4	20	0.333333	1.27505	3.82514
	29	10	50	0.833333	1.23255	1.47906			40	9	45	0.75	1.70006	2.26675			21	4	20	0.333333	0.892534	2.6776
	29	7	35	0.583333	1.23255	2.11294			17	5	25	0.416667	0.722527	1.73407			23	4	20	0.333333	0.977537	2.93261
	61	7	35	0.583333	2.5926	4.44445			30	12	60	1	1.27505	1.27505			32	4	20	0.333333	1.36005	4.08015
	36	7	35	0.583333	1.53006	2.62296			23	11	55	0.916667	0.977537	1.0664			29	6	30	0.5	1.23255	2.46509
	30	9	45	0.75	1.27505	1.70006			26	8	40	0.666667	1.10504	1.65756			21	3	15	0.25	0.892534	3.57013
	34	7	35	0.583333	1.44505	2.47724			35	10	50	0.833333	1.48756	1.78507			21	5	25	0.416667	0.892534	2.14208
	40	7	35	0.583333	1.70006	2.9144			31	8	40	0.666667	1.31755	1.97632			20	5	25	0.416667	0.850032	2.04008
	23	8	40	0.666667	0.977537	1.46631			37	13	65	1.08333	1.57256	1.45159			22	5	25	0.416667	0.935035	2.24408
	20	8	40	0.666667	0.850032	1.27505			28	12	60	1	1.19004	1.19004			18	4	20	0.333333	0.765029	2.29509
	39	7	35	0.583333	1.65756	2.84154			25	10	50	0.833333	1.06254	1.27505			19	3	15	0.25	0.80753	3.23012
	36	8	40	0.666667	1.53006	2.29509			26	9	45	0.75	1.10504	1.47339			37	5	25	0.416667	1.57256	3.77414
	29	8	40	0.666667	1.23255	1.84882			30	14	70	1.16667	1.27505	1.0929			29	4	20	0.333333	1.23255	3.69764
	33	6	30	0.5	1.40255	2.80511			24	9	45	0.75	1.02004	1.36005			41	4	20	0.333333	1.74257	5.2277
	43	8	40	0.666667	1.82757	2.74135			38	10	50	0.833333	1.61506	1.93807			32	4	20	0.333333	1.36005	4.08015
	32	6	30	0.5	1.36005	2.7201			26	8	40	0.666667	1.10504	1.65756			34	5	25	0.416667	1.44505	3.46813
	36	4	20	0.333333	1.53006	4.59017			29	8	40	0.666667	1.23255	1.84882			35	4	20	0.333333	1.48756	4.46267
	32	6	30	0.5	1.36005	2.7201			28	7	35	0.583333	1.19004	2.04008			26	4	20	0.333333	1.10504	3.31512
	33	6	30	0.5	1.40255	2.80511			27	7	35	0.583333	1.14754	1.96722			30	5	25	0.416667	1.27505	3.06012
	32	7	35	0.583333	1.36005	2.33152			24	7	35	0.583333	1.02004	1.74864			28	3	15	0.25	1.19004	4.76018
	19	5	25	0.416667	0.80753	1.93807			24	8	40	0.666667	1.02004	1.53006			33	4	20	0.333333	1.40255	4.20766
	25	8	40	0.666667	1.06254	1.59381			25	9	45	0.75	1.06254	1.41672			26	5	25	0.416667	1.10504	2.6521
	35	6	30	0.5	1.48756	2.97511			25	9	45	0.75	1.06254	1.41672			25	3	15	0.25	1.06254	4.25016
	39	8	40	0.666667	1.65756	2.48634			47	8	40	0.666667	1.99758	2.99636			43	5	25	0.416667	1.82757	4.38617
	36	11	55	0.916667	1.53006	1.66915			37	8	40	0.666667	1.57256	2.35884			37	5	25	0.416667	1.57256	3.77414
	37	6	30	0.5	1.57256	3.14512			30	7	35	0.583333	1.27505	2.1858			33	5	25	0.416667	1.40255	3.36613
	34	8	40	0.666667	1.44505	2.16758			29	8	40	0.666667	1.23255	1.84882			35	5	25	0.416667	1.48756	3.57013
	26	6	30	0.5	1.10504	2.21008			28	5	25	0.416667	1.19004	2.85611			35	5	25	0.416667	1.48756	3.57013
	31	8	40	0.666667	1.31755	1.97632			28	10	50	0.833333	1.19004	1.42805			36	5	25	0.416667	1.53006	3.67214
	31	6	30	0.5	1.31755	2.6351			37	12	60	1	1.57256	1.57256			26	3	15	0.25	1.10504	4.42017
	24	6	30	0.5	1.02004	2.04008			21	8	40	0.666667	0.892534	1.3388			29	3	15	0.25	1.23255	4.93019
	21	7	35	0.583333	0.892534	1.53006			21	6	30	0.5	0.892534	1.78507			26	4	20	0.333333	1.10504	3.31512
	25	4	20	0.333333	1.06254	3.18762			21	5	25	0.416667	0.892534	2.14208			18	4	20	0.333333	0.765029	2.29509

## Sheet: Fig 4D
Raw data
	10 000 cells			20 000 cells				10 000 cells			20 000 cells
	HT1080 Parental	ALFA β-actin		HT1080 Parental	ALFA β-actin			Mean	Standard deviation		Mean	Standard deviation
	Absorbance	Absorbance		Absorbance	Absorbance		HT1080 Parental	1.03249	0.0737622		1.52816	0.190448
N= 1	1.02171	1.10971		1.38471	1.30971		ALFA β-actin	1.04232	0.311498		1.49474	0.169619
	1.11971	1.52771		1.31271	1.31371
	0.996708	1.28971		1.32271	1.38971
Average	1.04604	1.30904		1.34004	1.33771
N= 2	1.03027	0.588273		1.65127	1.75527
	1.12027	0.783273		1.78127	1.54827
	0.906273	0.955273
Average	1.01894	0.775606		1.71627	1.65177

## Sheet: Fig 4F
Raw data
	Parentals	0hr				2hr				4hr				6hr				8hr							ALFA β-actin	0hr				2hr				4hr				6hr				8hr
N=1	positie	Area um2	area %	widht microns	std	Area um2	area %	widht microns	std	Area um2	area %	widht microns	std	Area um2	area %	widht microns	std	Area um2	area %	widht microns	std				positie	Area um2	area %	widht microns	std	Area um2	area %	widht microns	std	Area um2	area %	widht microns	std	Area um2	area %	widht microns	std	Area um2	area %	widht microns	std
	1	516906	42.055	538.912	19.664	436751	35.533	455.346	38.508	359948	29.285	376.738	38.365	294173	23.934	308.977	35.431	233725	19.016	247.282	44.726				1	419534	34.133	438.283	21.164	328909	26.76	342.318	32.276	226368	18.417	235.326	27.848	134237	10.921	139.143	26.803	53167.2	4.326	55.632	31.213
	2	523425	42.585	546.386	35.957	443302	36.067	463.835	39.424	359203	29.224	378.269	33.5	295183	24.016	307.674	28.687	263359	21.427	281.351	39.763				2	422735	34.393	441.169	28.1	316957	25.787	329.878	23.527	204813	16.663	213.565	34.755	98612.2	8.023	101.983	24.341	30688	2.497	31.037	22.231
	3	465260	37.853	488.813	63.301	352331	28.665	367.922	59.583	234405	19.071	247.056	77.222	144432	11.751	153.231	83.481	80913.5	6.583	114.398	60.81				3	451658	36.746	470.696	20.3	347226	28.25	361.417	24.498	221022	17.982	229.831	26.652	102406	8.332	106.036	37.896	14260.3	1.16	21.061	13.613
	4	524769	42.695	546.756	30.62	358582	29.174	373.666	17.582	186554	15.178	194.501	31.255	80262.4	6.53	82.846	29.649	7732.49	0.629	33.018	11.68				4	452515	36.816	471.523	21.644	342790	27.889	356.801	28.392	222215	18.079	231.118	28.076	102051	8.303	105.636	32.181	9325.17	0.759	34.367	13.998
	5	548216	44.602	571.709	29.994	346821	28.217	361.682	37.421	159574	12.983	166.442	42.077	76989.6	6.264	79.694	24.632	0	0	0	0				5	443873	36.113	462.543	38.231	321533	26.16	334.623	22.801	191444	15.576	198.849	27.918	64942.6	5.284	69.095	32.502	0	0	0	0
	6	617691	50.255	644.35	41.024	450539	36.655	469.811	44.937	306444	24.932	319.878	76.4	168936	13.744	176.549	66.578	66357	5.399	107.892	53.204				6	455027	37.02	475.226	27.042	314202	25.563	326.964	21.671	149184	12.137	154.757	25.514	29381.4	2.39	29.77	10.078	0	0	0	0
	7	379140	30.846	394.953	38.016	211935	17.243	221.036	50.437	78331.8	6.373	80.914	55.884	0	0	0	0	0	0	0	0				7	448435	36.484	469.943	36.003	304407	24.766	316.781	24.773	139086	11.316	144.272	34.285	26293.7	2.139	27.334	15.77	0	0	0	0
	8	542458	44.134	565.166	29.273	426643	34.711	444.437	26.057	297572	24.21	309.914	26.465	209816	17.07	219.973	36.776	105309	8.568	112.358	51.346				8	426490	34.699	446.981	41.613	306687	24.952	319.174	29.647	180666	14.699	187.61	18.41	72938.2	5.934	75.373	34.02	0	0	0	0
	9	513054	41.741	535.537	17.224	442577	36.008	462.254	34.787	364333	29.642	380.057	37.459	292174	23.771	307.78	39.243	231281	18.817	242.995	40.471				9	455464	37.056	474.968	18.534	340667	27.716	354.613	27.863	225365	18.335	234.296	32.387	112299	9.137	116.292	21.336	20379.7	1.658	29.968	12.608
	10	495783	40.336	518.056	32.963	436617	35.523	455.597	36.352	389181	31.663	411.613	40.016	318113	25.881	331.252	29.493	290819	23.661	310.254	47.232				10	435927	35.466	455.084	23.572	334221	27.192	347.884	30.027	230295	18.737	239.602	27.328	109887	8.94	113.754	34.351	28980.7	2.358	33.383	20.747
Raw data
	Parentals	0hr				2hr				4hr				6hr				8hr							ALFA β-actin	0hr				2hr				4hr				6hr				8hr
N=2	positie	Area um2	area %	widht microns	std	Area um2	area %	widht microns	std	Area um2	area %	widht microns	std	Area um2	area %	widht microns	std	Area um2	area %	widht microns	std				positie	Area um2	area %	widht microns	std	Area um2	area %	widht microns	std	Area um2	area %	widht microns	std	Area um2	area %	widht microns	std	Area um2	area %	widht microns	std
	1	385319	31.349	401.984	45.921	345639	28.121	362.351	60.141	289279	23.535	303.143	52.133	249510	20.3	267.203	50.73	177608	14.45	189.688	59.959				1	382779	31.142	398.666	31.238	300428	24.442	312.688	38.896	201215	16.371	209.122	57.014	100690	8.192	104.646	46.692	30035.1	2.444	42.331	28.908
	2	361733	29.43	378.558	62.929	300028	24.41	315.215	55.154	242199	19.705	256.325	53.19	180757	14.706	191.822	51.531	157451	12.81	165.445	45.362				2	498563	40.562	520.28	78.936	453913	36.93	473.591	93.298	399406	32.495	416.056	90.08	297039	24.167	309.585	116.227	225158	18.319	234.21	139.779
	3	357563	29.091	373.129	31.174	277155	22.549	288.661	44.842	200335	16.299	210.991	58.08	112699	9.169	128.254	52.958	80624	6.559	92.865	86.257				3	702182	57.129	742.463	128.165	655093	53.298	687.645	115.4	598488	48.692	624.301	101.997	533681	43.42	556.721	110.876	466892	37.986	491.555	117.579
	4	369996	30.102	385.217	29.902	278165	22.631	289.538	28.147	171561	13.958	178.332	23.33	75281.4	6.125	79.05	26.903	0	0	0	0				4	482185	39.23	503.041	18.156	395073	32.143	411.432	30.867	284987	23.186	296.521	39.355	168097	13.676	174.529	38.469	70660.4	5.749	72.867	38.782
	5	417572	33.973	435.761	47.325	277652	22.589	290.054	46.071	178870	14.553	185.886	44.47	72952.7	5.935	75.611	46.215	21538.6	1.752	47.776	16.664				5	445803	36.27	464.458	39.988	354191	28.817	368.758	43.235	268170	21.818	278.891	43.503	168778	13.732	175.082	52.54	61351.4	4.991	64.665	45.317
	6	470773	38.301	493.355	82.975	295584	24.048	307.673	86.75	121768	9.907	127.012	77.05	26159.6	2.128	57.314	19.91	21109.8	1.717	60.304	22.441				6	503964	41.002	526.273	29.796	431687	35.122	449.57	35.455	355395	28.914	369.916	30.767	275779	22.437	286.932	38.706	194949	15.861	202.838	36.307
	7	397021	32.301	413.5	26.817	194707	15.841	202.379	24.441	36135.9	2.94	37.352	13.242	0	0	0	0	0	0	0	0				7	540692	43.99	563.6	40.267	445433	36.24	463.904	28.77	352807	28.704	367.473	34.376	239742	19.505	249.414	64.005	121665	9.899	180.69	56.485
	8	445613	36.255	465.987	33.418	236187	19.216	245.561	19.555	58344.3	4.747	60.546	16.708	0	0	0	0	0	0	0	0				8	567200	46.147	591.444	36.943	418618	34.058	435.945	25.276	284223	23.124	295.748	29.819	118043	9.604	122.788	59.227	15875.9	1.292	36.284	10.925
	9	465728	37.891	490.72	35.994	308532	25.102	321.178	28.921	183572	14.935	191.642	56.234	87007.5	7.079	154.111	40.961	45802.4	3.726	109.22	40.775				9	573333	46.646	598.194	25.337	435083	35.398	453.283	31.997	288929	23.507	300.533	35.451	133619	10.871	140.701	52.194	8242.73	0.671	21.197	7.069
	10	635414	51.696	662.921	86.061	515795	41.964	538.694	71.05	385523	31.366	402.721	70.078	282845	23.012	295.779	79.984	197450	16.064	206.285	69.844				10	552039	44.913	575.71	27.421	420250	34.191	437.781	22.244	285980	23.267	297.55	21.293	119697	9.738	124.09	23.592	10799.8	0.879	14.801	6.9
Raw data
	Parentals	0hr				2hr				4hr				6hr				8hr							ALFA β-actin	0hr				2hr				4hr				6hr				8hr
N=3	positie	Area um2	area %	widht microns	std	Area um2	area %	widht microns	std	Area um2	area %	widht microns	std	Area um2	area %	widht microns	std	Area um2	area %	widht microns	std				positie	Area um2	area %	widht microns	std	Area um2	area %	widht microns	std	Area um2	area %	widht microns	std	Area um2	area %	widht microns	std	Area um2	area %	widht microns	std
	1	360681	29.345	375.808	24.167	186902	15.206	194.601	20.061	36883.8	3.001	37.651	19.305	0	0	0	0	0	0	0	0				1	702820	57.181	732.774	79.764	639023	51.99	666.052	67.193	549611	44.716	572.72	56.348	453552	36.9	472.524	62.765	374512	30.47	390.456	75.437
	2	367211	29.876	385.181	64.393	303603	24.701	318.609	54.697	236460	19.238	251.191	51.609	158608	12.904	170.586	58.98	65451.1	5.325	71.401	41.5				2	777838	63.284	810.838	33.676	694071	56.469	723.646	28.369	577800	47.009	602.058	31.628	475078	38.652	495.013	34.585	386491	31.444	402.474	28.965
	3	363986	29.613	381.027	32.996	279781	22.763	291.162	46.184	200412	16.305	211.885	54.383	142950	11.63	149.575	34.324	55640.3	4.527	61.759	24.8				3	732562	59.6	764.081	53.868	644311	52.42	671.419	51.259	545153	44.353	568.286	51.136	446062	36.291	464.572	63.311	360554	29.334	375.334	71.396
	4	377975	30.752	393.746	25.369	278916	22.692	290.565	26.35	172866	14.064	180.013	22.546	75088.7	6.109	107.359	52.822	22756	1.851	45.995	34.473				4	793802	64.583	827.524	27.281	714593	58.138	744.784	19.587	628484	51.133	654.941	32.163	520724	42.365	542.484	30.215	437444	35.59	455.762	37.296
	5	422424	34.368	440.72	41.677	282486	22.983	294.987	42.842	175950	14.315	182.707	45.925	33693.4	2.741	35.695	25.308	0	0	0	0				5	802429	65.285	836.505	13.82	714058	58.095	744.307	33.657	619313	50.387	645.404	25.309	518833	42.212	540.576	50.565	430889	35.057	450.1	58.132
	6	503995	41.004	525.356	26.05	402496	32.747	421.707	34.507	284941	23.182	298.736	43.204	213121	17.339	223.781	29.486	142293	11.577	149.735	40.443				6	778510	63.339	811.622	28.616	691903	56.292	721.209	41.755	578911	47.099	603.263	36.116	463835	37.737	483.178	45.562	366831	29.845	381.981	38.552
	7	501890	40.833	522.902	30.836	396246	32.238	412.819	32.226	291993	23.756	307.225	35.064	203548	16.56	217.852	41.227	131943	10.735	137.674	45.404				7	761578	61.961	794.695	46.43	670901	54.584	699.219	49.491	557902	45.39	581.458	42.896	443382	36.073	461.724	42.18	353070	28.725	367.594	57.339
	8	488552	39.748	509.006	34.409	370729	30.162	386.258	26.189	269365	21.915	281.28	32.811	169942	13.826	182.393	41.008	88751.3	7.221	93.135	31.568				8	671941	54.668	700.773	97.469	575621	46.832	600.012	96.796	468060	38.081	488.758	104.506	378554	30.799	394.024	115.366	289570	23.559	302.344	116.468
	9	521468	42.426	543.321	24.01	416301	33.87	436.739	43.044	306420	24.93	320.712	42.765	219612	17.867	230.397	32.644	158986	12.935	168.754	36.234				9	757482	61.628	790.117	33.833	666696	54.242	694.942	49.171	561373	45.673	585.069	47.26	435946	35.468	454.188	35.857	327957	26.682	341.419	30.102
	10	651832	53.032	690.211	53.666	515719	41.958	538.119	69.948	384355	31.271	400.898	72.252	210209	17.102	223.974	36.376	147748	12.021	158.908	31.751				10	775033	63.056	808.44	37.131	687559	55.939	716.7	49.708	574923	46.775	599.348	53.759	460184	37.44	479.473	63.295	362354	29.481	377.281	71.569
		Parentals						ALFA β-actin
		Distance closed 0-0 hr	Distance closed 0-2 hr	Distance closed 0-4 hr	Distance closed 0-6 hr	Distance closed 0-8 hr		Distance closed 0-0 hr	Distance closed 0-2 hr	Distance closed 0-4 hr	Distance closed 0-6 hr	Distance closed 0-8 hr
	N=1	0	83.566	162.174	229.935	291.63		0	95.965	202.957	299.14	382.651
		0	82.551	168.117	238.712	265.035		0	111.291	227.604	339.186	410.132
		0	120.891	241.757	335.582	374.415		0	109.279	240.865	364.66	449.635
		0	173.09	352.255	463.91	513.738		0	114.722	240.405	365.887	437.156
		0	210.027	405.267	492.015	571.709		0	127.92	263.694	393.448	462.543
		0	174.539	324.472	467.801	536.458		0	148.262	320.469	445.456	475.226
		0	173.917	314.039	394.953	394.953		0	153.162	325.671	442.609	469.943
		0	120.729	255.252	345.193	452.808		0	127.807	259.371	371.608	446.981
		0	73.283	155.48	227.757	292.542		0	120.355	240.672	358.676	445
		0	62.459	106.443	186.804	207.802		0	107.2	215.482	341.33	421.701
	N=2	0	39.633	98.841	134.781	212.296		0	85.978	189.544	294.02	356.335
		0	63.343	122.233	186.736	213.113		0	46.689	104.224	210.695	286.07
		0	84.468	162.138	244.875	280.264		0	54.818	118.162	185.742	250.908
		0	95.679	206.885	306.167	385.217		0	91.609	206.52	328.512	430.174
		0	145.707	249.875	360.15	387.985		0	95.7	185.567	289.376	399.793
		0	185.682	366.343	436.041	433.051		0	76.703	156.357	239.341	323.435
		0	211.121	376.148	413.5	413.5		0	99.696	196.127	314.186	382.91
		0	220.426	405.441	465.987	465.987		0	155.499	295.696	468.656	555.16
		0	169.542	299.078	336.609	381.5		0	144.911	297.661	457.493	576.997
		0	124.227	260.2	367.142	456.636		0	137.929	278.16	451.62	560.909
	N=3	0	181.207	338.157	375.808	375.808		0	66.722	160.054	260.25	342.318
		0	66.572	133.99	214.595	313.78		0	87.192	208.78	315.825	408.364
		0	89.865	169.142	231.452	319.268		0	92.662	195.795	299.509	388.747
		0	103.181	213.733	286.387	347.751		0	82.74	172.583	285.04	371.762
		0	145.733	258.013	405.025	440.72		0	92.198	191.101	295.929	386.405
		0	103.649	226.62	301.575	375.621		0	90.413	208.359	328.444	429.641
		0	110.083	215.677	305.05	385.228		0	95.476	213.237	332.971	427.101
		0	122.748	227.726	326.613	415.871		0	100.761	212.015	306.749	398.429
		0	106.582	222.609	312.924	374.567		0	95.175	205.048	335.929	448.698
		0	152.092	289.313	466.237	531.303		0	91.74	209.092	328.967	431.159
	Mean	0	126.553	244.247	328.677	380.352		0	103.352	218.042	335.042	418.543

## Sheet: Fig 5B Upper graph
Raw data Parentals
ratio's						Average per cell					Normalized against stress fibers				Data in Graph
	Stress fibers	filopodia	lamelipodia		ratio's	Stress fibers	filopodia	lamelipodia			Stress fibers	filopodia	lamelipodia			mean	min	max
N=1 cell1	0.202	0.878	0.249		N= 1	mean	mean	mean		N= 1	mean	mean	mean		Stress fibers	1	0.606184	1.59698
	0.235	0.149	0.309		cell1	0.3403	1.0217	0.4181		cell1	0.603701	1.81252	0.74172		lamelipodia	1.3848	0.74172	2.28175
	0.246	0.164	0.491		cell2	0.7655	1.223	1.0505		cell2	1.35802	2.16963	1.86361		filopodia	1.76749	0.96093	3.81167
	0.398	0.947	0.418		cell3	0.8352	0.7498	1.0012		cell3	1.48167	1.33016	1.77615
	0.43	1.532	0.345		cell4	0.5127	0.6116	0.6268		cell4	0.909542	1.08499	1.11196		Stress fibers vs Lamellipodia
	0.382	3.882	0.338		cell5	0.3248	0.4805	0.6228		cell5	0.576203	0.852419	1.10486		p-value	0.0017
	0.457	0.105	0.442		cell6	0.4194	0.8349	0.8222		cell6	0.744026	1.48113	1.4586
	0.433	0.469	0.487		cell7	0.4358	0.541667	0.6286		cell7	0.77312	0.96093	1.11515		Stress fibers vs Filopodia
	0.261	1.797	0.714		cell8	0.9002	2.72767	1.2862		cell8	1.59698	4.83895	2.28175		p-value	0.0228
	0.359	0.294	0.388		cell9	0.7613	1.1702	1.1368		cell9	1.35057	2.07596	2.01671
cell2	0.824	1.775	1.238		cell10	0.3417	0.461	0.483		cell10	0.606184	0.817825	0.856854		Lamellipodia vs Filopodia
	0.859	0.671	1.128		Average	0.56369	0.982203	0.80762		Average	1	1.74245	1.43274		p-value	0.1983
	0.811		0.968
	0.91		1.096		ratio's	Stress fibers	filopodia	lamelipodia			Stress fibers	filopodia	lamelipodia
	0.813		1.061		N= 2	mean	mean	mean		N= 2	mean	mean	mean
	0.796		1.131		cell1	0.8677	3.07343	1.7948		cell1	1.07612	3.81167	2.22592
	0.602		1.098		cell2	0.8409	1.0299	1.2175		cell2	1.04289	1.27728	1.50995
	0.658		0.944		cell3	0.7102	0.885875	0.6402		cell3	0.880792	1.09866	0.793978
	0.668		0.972		cell4	0.6508	1.3615	0.6866		cell4	0.807124	1.68854	0.851523
	0.714		0.869		cell5	0.962	0.977	0.857286		cell5	1.19307	1.21168	1.06321
cell3	1.139	1.124	1.276		Average	0.80632	1.46554	1.03928		Average	1	1.81757	1.28891
	0.589	0.596	1.321
	0.64	0.757	1.007
	0.681	0.782	1.172
	0.964	0.604	0.869
	0.984	0.613	0.997
	0.933	0.636	0.833
	0.773	1.028	0.719
	0.635	0.509	0.84
	1.014	0.849	0.978
cell4	0.394	0.433	0.513
	0.565	0.812	0.555
	0.438	0.411	0.507
	0.342	0.664	0.71
	0.421	0.738	0.631
	0.545		0.53
	0.676		0.631
	0.343		0.698
	0.683		0.608
	0.72		0.885
cell5	0.315	0.832	0.726
	0.407	0.268	0.712
	0.368	0.319	0.715
	0.269	0.259	0.554
	0.284	0.822	0.407
	0.305	0.383	0.388
	0.237		0.644
	0.297		0.611
	0.335		0.617
	0.431		0.854
cell6	0.411	1.312	1.46
	0.359	1.428	0.58
	0.319	1.395	0.59
	0.319	0.91	0.64
	0.431	0.91	0.736
	0.439	0.216	0.949
	0.582	0.735	1.531
	0.529	0.215	0.518
	0.468	0.346	0.634
	0.337	0.882	0.584
cell7	0.395	0.489	0.597
	0.367	0.549	0.658
	0.344	0.587	0.594
	0.426		0.59
	0.612		0.551
	0.55		0.737
	0.611		0.814
	0.326		0.663
	0.265		0.565
	0.462		0.517
cell8	0.622	1.708	1.483
	0.776	5.554	1.327
	1.3	0.921	1.25
	0.977		1.69
	0.959		1.131
	1.369		1.008
	1.254		1.229
	0.487		0.87
	0.7		1.439
	0.558		1.435
cell9	0.787	0.732	1.256
	0.885	1.601	1.215
	0.701	1.518	1.146
	0.906	0.874	1.233
	1.058	1.126	0.809
	0.923		0.945
	0.792		1.157
	0.545		0.944
	0.492		1.846
	0.524		0.817
cell10	0.316	0.304	0.262
	0.286	0.263	0.206
	0.325	0.339	0.235
	0.268	0.18	0.263
	0.267	0.867	0.566
	0.393	0.271	0.336
	0.375	0.891	0.738
	0.335	0.453	1.014
	0.554	0.581	0.739
	0.298		0.471
N=2 cell1	0.533	3.666	1.837
	0.599	8.692	1.925
	0.755	3.461	1.305
	1.979	0.816	2.394
	0.778	1.34	0.896
	0.81	2.837	1.021
	0.628	0.702	2.319
	0.893		1.61
	0.893		2.854
	0.809		1.787
cell2	0.799	0.679	1.208
	0.852	0.662	2.191
	1.029	0.654	0.787
	0.71	0.634	1.061
	0.556	1.529	1.159
	0.841	1.068	1.155
	0.888	1.001	0.594
	0.976	1.303	1.592
	0.78	0.933	1.226
	0.978	1.836	1.202
cell3	0.753	1.101	0.682
	0.826	1.614	1.043
	0.81	0.581	0.476
	0.559	0.489	0.369
	0.758	0.842	0.362
	0.746	0.795	1.167
	0.597	0.823	0.502
	0.655	0.842	0.334
	0.694		0.625
	0.704		0.842
cell4	0.626	1.116	0.652
	0.589	1.607	0.948
	0.631		0.532
	0.657		0.496
	0.741		0.784
	0.606		0.622
	0.632		0.95
	0.542		0.326
	0.832		0.489
	0.652		1.067
cell5	1.081	0.977	0.807
	1.242	0.879	0.759
	1.069	0.834	0.629
	1.118	2.527	1.374
	0.82	0.744	0.962
	0.883	0.668	0.682
	0.957	1.001	0.788
	0.91	1.209
	0.684	0.42
	0.856	0.511
Average	0.644567	1.05652	0.885401

[truncated: 12 more sheets: Fig 5B Lower graph, Fig 5C Upper graph, Fig 5C lower graph, Fig Sup 3B, Fig Sup 5C, Fig Sup 5E, Fig Sup 7B, Fig Sup 8B, Fig Sup 10B, Fig Sup 12A, Fig Sup 12B, Fig Sup 21B]
